# Supplementary material for: Saccharomyces cerevisiae Response to Magnetic Stress: Role of a Protein Corona in Stable Biosynthesis of Silver Nanoparticles
Source: Microorganisms. 2026 Jan 14;14(1):178. doi: 10.3390/microorganisms14010178 (PMC12844350; doi:10.3390/microorganisms14010178)
Supplement: Supplementary file 1 [file microorganisms-14-00178-s001.zip]

Archive with 1 entries (1 files):
- microorganisms-3266984-supplementary.pdf
